# Supplementary material for: QSPR/QSAR study of antiviral drugs modeled as multigraphs by using TI’s and MLR method to treat COVID-19 disease
Source: Sci Rep. 2024 Jun 7;14:13150. doi: 10.1038/s41598-024-63007-w (PMC11711684; doi:10.1038/s41598-024-63007-w)
Supplement: Supplementary file 1 — Supplementary Table S1. [file 41598_2024_63007_MOESM1_ESM.xlsx]

## Sheet: Sheet1
Title : Correlation matrix between several D and NBD TI's
	M1	M2	mM2	ReZG3	F	SDD	H	I	A	NM1	NM2	NmM2	Third Nde	NF	Fifth Nde	NH	NI	S
M1	1
M2	0.985844	1
mM2	0.914179	0.834227	1
ReZG3	0.942126	0.984989	0.727736	1
F	0.988139	0.99976	0.843134	0.982214	1
SDD	0.995332	0.965124	0.948176	0.905502	0.968749	1
H	0.952845	0.888634	0.993393	0.796443	0.895516	0.977453	1
I	0.99998	0.985191	0.915427	0.940823	0.987471	0.99569	0.953933	1
A	0.991316	0.999138	0.854335	0.977659	0.999438	0.974121	0.90537	0.990851	1
NM1	0.990092	0.999319	0.85043	0.979305	0.999749	0.971974	0.901733	0.989526	0.999798	1
NM2	0.904129	0.962683	0.658454	0.994618	0.958914	0.858748	0.733399	0.902405	0.952038	0.954939	1
NmM2	0.74115	0.620904	0.947902	0.479738	0.633551	0.800881	0.906914	0.743132	0.649174	0.643009	0.393641	1
Third Nde	0.742997	0.844532	0.413598	0.924207	0.836298	0.675398	0.506464	0.740449	0.823887	0.828288	0.956545	0.116951	1
NF	0.900591	0.959799	0.655628	0.992657	0.9564	0.854706	0.729521	0.898756	0.949187	0.952505	0.999498	0.39113	0.956782	1
Fifth Nde	0.780492	0.748874	0.796764	0.696949	0.76188	0.784699	0.78988	0.778601	0.759354	0.766649	0.675645	0.702089	0.501633	0.690836	1
NH	0.908138	0.825916	0.999821	0.717318	0.83493	0.943594	0.991765	0.909441	0.846378	0.842255	0.646656	0.952823	0.399715	0.643548	0.789118	1
NI	0.988342	0.997586	0.844328	0.977269	0.996809	0.970733	0.898845	0.988074	0.997813	0.996851	0.950444	0.635895	0.826338	0.945603	0.716713	0.836769	1
S	0.818078	0.902766	0.517723	0.963184	0.895667	0.759323	0.605788	0.815991	0.885851	0.889039	0.983166	0.230895	0.992168	0.981752	0.552858	0.504942	0.889467	1
Legend : The supplementary table presents the correlation matrix between several D and NBD TI's (Topological Indices). Each cell in the table represents the correlation coefficient between two TI's. Bold values indicate correlations less than 0.4, highlighting the least correlated pairs. This table provides additional information to complement the main analysis, aiding in the interpretation of re…
